# Supplementary material for: Unveiling Non-Covalent Interactions in Novel Cooperative Photoredox Systems for Efficient Alkene Oxidation in Water
Source: Molecules. 2024 May 18;29(10):2378. doi: 10.3390/molecules29102378 (PMC11123843; doi:10.3390/molecules29102378)
Supplement: Supplementary file 1 [file molecules-29-02378-s001.zip]

Archive with 1 entries (1 files):
- molecules-3004003-supplementary.pdf
